# Supplementary material for: Air bubbles around the heart: a rare case report of pneumohydropericardium in heart transplantation
Source: Eur Heart J Case Rep. 2025 Feb 4;9(2):ytaf062. doi: 10.1093/ehjcr/ytaf062 (PMC11851115; doi:10.1093/ehjcr/ytaf062)
Supplement: ytaf062_Supplementary_Data [file ytaf062_supplementary_data.zip]

Archive with 2 entries (2 files):
- video 1 - plax.mp4
- video 2 - apical.mp4
